# Supplementary material for: Identification of four serum miRNAs as potential markers to screen for thirteen cancer types
Source: PLoS One. 2022 Jun 10;17(6):e0269554. doi: 10.1371/journal.pone.0269554 (PMC9187062; doi:10.1371/journal.pone.0269554)
Supplement: S1 Table — Table of enriched KEGG pathways generated from performing KEGG analysis on miRnet using mRNAs and circular RNAs. (XLSX) [file pone.0269554.s001.xlsx]

## Sheet: S1 Table
S1 Table: KEGG Pathways Using mRNAs and circular RNAs
	Hits	Pval	adj.Pval
Regulation of actin cytoskeleton	59	2.28e-09	2.28e-07
Focal adhesion	61	1.69e-08	8.45e-07
Chronic myeloid leukemia	29	2.67e-07	8.9e-06
Bacterial invasion of epithelial cells	24	5.56e-07	1.39e-05
Glioma	26	9.53e-07	1.906e-05
HTLV-I infection	55	3.02e-06	5.03333e-05
Pancreatic cancer	26	3.63e-06	5.18571e-05
Adherens junction	25	1.68e-05	0.00021
Non-small cell lung cancer	20	3.43e-05	0.000381111
Axon guidance	34	9.93e-05	0.000993
Endometrial cancer	17	0.000124	0.00111667
Bladder cancer	13	0.000134	0.00111667
Acute myeloid leukemia	20	0.000155	0.00119231
Colorectal cancer	18	0.000169	0.00120714
Neurotrophin signaling pathway	34	0.000241	0.00160667
Cell cycle	34	0.000285	0.00178125
ErbB signaling pathway	26	0.000344	0.00191111
Prostate cancer	26	0.000344	0.00191111
Pathways in cancer	69	0.00042	0.00221053
Salmonella infection	22	0.000693	0.003465
p53 signaling pathway	21	0.00078	0.00371429
Fc gamma R-mediated phagocytosis	27	0.000919	0.00417727
Leukocyte transendothelial migration	29	0.00113	0.00491304
Insulin signaling pathway	34	0.00196	0.00804
Melanoma	20	0.00201	0.00804
Jak-STAT signaling pathway	26	0.00281	0.0108077
Lysine degradation	15	0.003	0.0111111
VEGF signaling pathway	21	0.00364	0.013
Endocytosis	26	0.00378	0.0130345
MAPK signaling pathway	56	0.00495	0.0165
Protein processing in endoplasmic reticulum	31	0.00513	0.0165484
Thyroid cancer	10	0.00605	0.0189062
Renal cell carcinoma	17	0.00646	0.0193529
Glutathione metabolism	14	0.00658	0.0193529
Small cell lung cancer	21	0.00695	0.0198571
Notch signaling pathway	14	0.00809	0.0224722
N-Glycan biosynthesis	13	0.00923	0.024946
ECM-receptor interaction	21	0.0124	0.0323077
Synaptic vesicle cycle	7	0.0126	0.0323077
Pentose phosphate pathway	9	0.0148	0.037
T cell receptor signaling pathway	23	0.0194	0.0473171
TGF-beta signaling pathway	20	0.0243	0.0578571
Tight junction	26	0.0292	0.0665909
B cell receptor signaling pathway	18	0.0293	0.0665909
Pathogenic Escherichia coli infection	10	0.0313	0.0695556
Amino sugar and nucleotide sugar metabolism	12	0.0326	0.0708696
Viral myocarditis	8	0.0342	0.072766
Fructose and mannose metabolism	10	0.0377	0.0785417
Wnt signaling pathway	30	0.0408	0.0832653
Fatty acid biosynthesis	3	0.049	0.0960784
Glycosphingolipid biosynthesis - ganglio series	5	0.049	0.0960784
Huntington's disease	8	0.0517	0.0974074
Measles	22	0.0524	0.0974074
Epstein-Barr virus infection	20	0.0526	0.0974074
Chemokine signaling pathway	37	0.058	0.105455
RNA transport	26	0.0598	0.106786
Thiamine metabolism	2	0.0623	0.107759
Cysteine and methionine metabolism	9	0.0625	0.107759
Hypertrophic cardiomyopathy (HCM)	7	0.0735	0.124576
Osteoclast differentiation	24	0.0849	0.1415
Shigellosis	11	0.0905	0.146452
Progesterone-mediated oocyte maturation	17	0.0908	0.146452
Arrhythmogenic right ventricular cardiomyopathy (ARVC)	4	0.0959	0.150156
Fc epsilon RI signaling pathway	16	0.0961	0.150156
Toxoplasmosis	19	0.105	0.161539
RNA degradation	13	0.114	0.172059
Hepatitis C	20	0.116	0.172059
Glycine, serine and threonine metabolism	8	0.117	0.172059
Carbohydrate digestion and absorption	5	0.126	0.181429
Influenza A	21	0.127	0.181429
mTOR signaling pathway	10	0.135	0.190141
Glyoxylate and dicarboxylate metabolism	5	0.151	0.205405
Transcriptional misregulation in cancer	5	0.151	0.205405
Adipocytokine signaling pathway	13	0.152	0.205405
Pyruvate metabolism	9	0.16	0.213333
Vitamin B6 metabolism	2	0.169	0.222368
Glycolysis / Gluconeogenesis	13	0.18	0.233766
Pantothenate and CoA biosynthesis	4	0.184	0.235
Cholinergic synapse	18	0.187	0.235
Pyrimidine metabolism	19	0.188	0.235
Cocaine addiction	9	0.197	0.24321
Alzheimer's disease	10	0.202	0.246341
Prion diseases	5	0.205	0.246988
SNARE interactions in vesicular transport	6	0.219	0.260714
Vasopressin-regulated water reabsorption	5	0.235	0.276471
Phosphatidylinositol signaling system	14	0.243	0.282558
Aldosterone-regulated sodium reabsorption	7	0.252	0.289362
mRNA surveillance pathway	15	0.258	0.289362
Amphetamine addiction	12	0.26	0.289362
Melanogenesis	18	0.268	0.289362
Purine metabolism	28	0.269	0.289362
Glycosphingolipid biosynthesis - globo series	3	0.271	0.289362
Dorso-ventral axis formation	3	0.271	0.289362
Chagas disease (American trypanosomiasis)	16	0.272	0.289362
Citrate cycle (TCA cycle)	6	0.301	0.316842
Glycosaminoglycan degradation	4	0.326	0.335714
Vibrio cholerae infection	4	0.326	0.335714
African trypanosomiasis	5	0.329	0.335714
Arginine and proline metabolism	10	0.343	0.343
Gastric acid secretion	10	0.343	0.343
