# Supplementary material for: Identification of four serum miRNAs as potential markers to screen for thirteen cancer types
Source: PLoS One. 2022 Jun 10;17(6):e0269554. doi: 10.1371/journal.pone.0269554 (PMC9187062; doi:10.1371/journal.pone.0269554)
Supplement: S2 Table — Table of enriched KEGG pathways generated from performing KEGG analysis using mRNAs from top 3 clusters. (XLSX) [file pone.0269554.s002.xlsx]

## Sheet: S2 Table
S2 Table: KEGG Pathways Using mRNAs from Top 3 Clusters
#term ID	term description	observed gene count	background gene count	strength	false discovery rate	matching proteins in your network (IDs)	matching proteins in your network (labels)
hsa04110	Cell cycle	9	123	1.49	2.65e-09	9606.ENSP00000216122,9606.ENSP00000262904,9606.ENSP00000264335,9606.ENSP00000266970,9606.ENSP00000307288,9606.ENSP00000340989,9606.ENSP00000361423,9606.ENSP00000378699,9606.ENSP00000384849	MCM5,E2F3,YWHAE,CDK2,MCM7,SFN,ABL1,CDK1,CDKN1A
hsa04115	p53 signaling pathway	6	68	1.57	9.17e-07	9606.ENSP00000266970,9606.ENSP00000340989,9606.ENSP00000353770,9606.ENSP00000356150,9606.ENSP00000378699,9606.ENSP00000384849	CDK2,SFN,RRM2,MDM4,CDK1,CDKN1A
hsa05203	Viral carcinogenesis	8	183	1.27	9.17e-07	9606.ENSP00000264335,9606.ENSP00000266970,9606.ENSP00000293328,9606.ENSP00000364403,9606.ENSP00000378699,9606.ENSP00000384849,9606.ENSP00000387699,9606.ENSP00000407586	YWHAE,CDK2,STAT5B,UBR4,CDK1,CDKN1A,CREB1,HRAS
hsa05161	Hepatitis B	6	142	1.25	4.2e-05	9606.ENSP00000262904,9606.ENSP00000266970,9606.ENSP00000293328,9606.ENSP00000384849,9606.ENSP00000387699,9606.ENSP00000407586	E2F3,CDK2,STAT5B,CDKN1A,CREB1,HRAS
hsa05220	Chronic myeloid leukemia	5	76	1.45	4.2e-05	9606.ENSP00000262904,9606.ENSP00000293328,9606.ENSP00000361423,9606.ENSP00000384849,9606.ENSP00000407586	E2F3,STAT5B,ABL1,CDKN1A,HRAS
hsa04218	Cellular senescence	6	156	1.21	4.26e-05	9606.ENSP00000217026,9606.ENSP00000262904,9606.ENSP00000266970,9606.ENSP00000378699,9606.ENSP00000384849,9606.ENSP00000407586	MYBL2,E2F3,CDK2,CDK1,CDKN1A,HRAS
hsa04934	Cushing's syndrome	6	153	1.22	4.26e-05	9606.ENSP00000262904,9606.ENSP00000266970,9606.ENSP00000329357,9606.ENSP00000384849,9606.ENSP00000387699,9606.ENSP00000436786	E2F3,CDK2,SP1,CDKN1A,CREB1,KMT2A
hsa05215	Prostate cancer	5	97	1.34	6.88e-05	9606.ENSP00000262904,9606.ENSP00000266970,9606.ENSP00000384849,9606.ENSP00000387699,9606.ENSP00000407586	E2F3,CDK2,CDKN1A,CREB1,HRAS
hsa05169	Epstein-Barr virus infection	6	194	1.12	0.00011	9606.ENSP00000261712,9606.ENSP00000264335,9606.ENSP00000266970,9606.ENSP00000378699,9606.ENSP00000384849,9606.ENSP00000481029	PSMD11,YWHAE,CDK2,CDK1,CDKN1A,PSMC3
hsa05223	Non-small cell lung cancer	4	66	1.41	0.0003	9606.ENSP00000262904,9606.ENSP00000293328,9606.ENSP00000384849,9606.ENSP00000407586	E2F3,STAT5B,CDKN1A,HRAS
hsa05166	HTLV-I infection	6	250	1.01	0.00035	9606.ENSP00000217026,9606.ENSP00000262904,9606.ENSP00000293328,9606.ENSP00000384849,9606.ENSP00000387699,9606.ENSP00000407586	MYBL2,E2F3,STAT5B,CDKN1A,CREB1,HRAS
hsa05206	MicroRNAs in cancer	5	149	1.15	0.00035	9606.ENSP00000262904,9606.ENSP00000356150,9606.ENSP00000361423,9606.ENSP00000384849,9606.ENSP00000407586	E2F3,MDM4,ABL1,CDKN1A,HRAS
hsa04012	ErbB signaling pathway	4	83	1.31	0.00054	9606.ENSP00000293328,9606.ENSP00000361423,9606.ENSP00000384849,9606.ENSP00000407586	STAT5B,ABL1,CDKN1A,HRAS
hsa01522	Endocrine resistance	4	95	1.25	0.00084	9606.ENSP00000262904,9606.ENSP00000329357,9606.ENSP00000384849,9606.ENSP00000407586	E2F3,SP1,CDKN1A,HRAS
hsa03030	DNA replication	3	36	1.55	0.00096	9606.ENSP00000216122,9606.ENSP00000307288,9606.ENSP00000350491	MCM5,MCM7,PRIM1
hsa05219	Bladder cancer	3	41	1.49	0.0013	9606.ENSP00000262904,9606.ENSP00000384849,9606.ENSP00000407586	E2F3,CDKN1A,HRAS
hsa05200	Pathways in cancer	7	515	0.76	0.0016	9606.ENSP00000262904,9606.ENSP00000266970,9606.ENSP00000293328,9606.ENSP00000329357,9606.ENSP00000361423,9606.ENSP00000384849,9606.ENSP00000407586	E2F3,CDK2,STAT5B,SP1,ABL1,CDKN1A,HRAS
hsa04144	Endocytosis	5	242	0.94	0.0021	9606.ENSP00000263270,9606.ENSP00000342755,9606.ENSP00000403701,9606.ENSP00000406209,9606.ENSP00000407586	AP2S1,RNF41,ARRB2,EPN1,HRAS
hsa05224	Breast cancer	4	147	1.06	0.0031	9606.ENSP00000262904,9606.ENSP00000329357,9606.ENSP00000384849,9606.ENSP00000407586	E2F3,SP1,CDKN1A,HRAS
hsa05226	Gastric cancer	4	147	1.06	0.0031	9606.ENSP00000262904,9606.ENSP00000266970,9606.ENSP00000384849,9606.ENSP00000407586	E2F3,CDK2,CDKN1A,HRAS
hsa05214	Glioma	3	68	1.27	0.0041	9606.ENSP00000262904,9606.ENSP00000384849,9606.ENSP00000407586	E2F3,CDKN1A,HRAS
hsa05202	Transcriptional misregulation in cancer	4	169	1	0.0045	9606.ENSP00000305422,9606.ENSP00000329357,9606.ENSP00000384849,9606.ENSP00000436786	CEBPB,SP1,CDKN1A,KMT2A
hsa05218	Melanoma	3	72	1.25	0.0045	9606.ENSP00000262904,9606.ENSP00000384849,9606.ENSP00000407586	E2F3,CDKN1A,HRAS
hsa05165	Human papillomavirus infection	5	317	0.83	0.0053	9606.ENSP00000266970,9606.ENSP00000364403,9606.ENSP00000384849,9606.ENSP00000387699,9606.ENSP00000407586	CDK2,UBR4,CDKN1A,CREB1,HRAS
hsa05167	Kaposi's sarcoma-associated herpesvirus infection	4	183	0.97	0.0053	9606.ENSP00000262904,9606.ENSP00000384849,9606.ENSP00000387699,9606.ENSP00000407586	E2F3,CDKN1A,CREB1,HRAS
hsa04151	PI3K-Akt signaling pathway	5	348	0.79	0.0073	9606.ENSP00000264335,9606.ENSP00000266970,9606.ENSP00000384849,9606.ENSP00000387699,9606.ENSP00000407586	YWHAE,CDK2,CDKN1A,CREB1,HRAS
hsa05222	Small cell lung cancer	3	92	1.14	0.0073	9606.ENSP00000262904,9606.ENSP00000266970,9606.ENSP00000384849	E2F3,CDK2,CDKN1A
hsa04668	TNF signaling pathway	3	108	1.07	0.0111	9606.ENSP00000303315,9606.ENSP00000305422,9606.ENSP00000387699	JUNB,CEBPB,CREB1
hsa04710	Circadian rhythm	2	30	1.45	0.0121	9606.ENSP00000347834,9606.ENSP00000387699	FBXL3,CREB1
hsa04114	Oocyte meiosis	3	116	1.04	0.0126	9606.ENSP00000264335,9606.ENSP00000266970,9606.ENSP00000378699	YWHAE,CDK2,CDK1
hsa04722	Neurotrophin signaling pathway	3	116	1.04	0.0126	9606.ENSP00000264335,9606.ENSP00000361423,9606.ENSP00000407586	YWHAE,ABL1,HRAS
hsa04380	Osteoclast differentiation	3	124	1.01	0.0142	9606.ENSP00000252818,9606.ENSP00000303315,9606.ENSP00000387699	JUND,JUNB,CREB1
hsa04068	FoxO signaling pathway	3	130	0.99	0.0156	9606.ENSP00000266970,9606.ENSP00000384849,9606.ENSP00000407586	CDK2,CDKN1A,HRAS
hsa04915	Estrogen signaling pathway	3	133	0.98	0.0156	9606.ENSP00000329357,9606.ENSP00000387699,9606.ENSP00000407586	SP1,CREB1,HRAS
hsa04926	Relaxin signaling pathway	3	130	0.99	0.0156	9606.ENSP00000387699,9606.ENSP00000403701,9606.ENSP00000407586	CREB1,ARRB2,HRAS
hsa05216	Thyroid cancer	2	37	1.36	0.0156	9606.ENSP00000384849,9606.ENSP00000407586	CDKN1A,HRAS
hsa03050	Proteasome	2	43	1.3	0.0186	9606.ENSP00000261712,9606.ENSP00000481029	PSMD11,PSMC3
hsa04630	Jak-STAT signaling pathway	3	160	0.9	0.0239	9606.ENSP00000293328,9606.ENSP00000384849,9606.ENSP00000407586	STAT5B,CDKN1A,HRAS
hsa05225	Hepatocellular carcinoma	3	163	0.89	0.0245	9606.ENSP00000262904,9606.ENSP00000384849,9606.ENSP00000407586	E2F3,CDKN1A,HRAS
hsa05213	Endometrial cancer	2	58	1.17	0.0301	9606.ENSP00000384849,9606.ENSP00000407586	CDKN1A,HRAS
hsa00310	Lysine degradation	2	59	1.16	0.0304	9606.ENSP00000398837,9606.ENSP00000436786	KMT2B,KMT2A
hsa04062	Chemokine signaling pathway	3	181	0.85	0.0304	9606.ENSP00000293328,9606.ENSP00000403701,9606.ENSP00000407586	STAT5B,ARRB2,HRAS
hsa04137	Mitophagy - animal	2	63	1.13	0.0327	9606.ENSP00000329357,9606.ENSP00000407586	SP1,HRAS
hsa04927	Cortisol synthesis and secretion	2	63	1.13	0.0327	9606.ENSP00000329357,9606.ENSP00000387699	SP1,CREB1
hsa04612	Antigen processing and presentation	2	66	1.11	0.0334	9606.ENSP00000011653,9606.ENSP00000387699	CD4,CREB1
hsa05016	Huntington's disease	3	193	0.82	0.0334	9606.ENSP00000263270,9606.ENSP00000329357,9606.ENSP00000387699	AP2S1,SP1,CREB1
hsa05221	Acute myeloid leukemia	2	66	1.11	0.0334	9606.ENSP00000293328,9606.ENSP00000407586	STAT5B,HRAS
hsa05211	Renal cell carcinoma	2	68	1.1	0.0338	9606.ENSP00000384849,9606.ENSP00000407586	CDKN1A,HRAS
hsa04917	Prolactin signaling pathway	2	69	1.09	0.034	9606.ENSP00000293328,9606.ENSP00000407586	STAT5B,HRAS
hsa05212	Pancreatic cancer	2	74	1.06	0.0379	9606.ENSP00000262904,9606.ENSP00000384849	E2F3,CDKN1A
hsa05210	Colorectal cancer	2	85	1	0.048	9606.ENSP00000384849,9606.ENSP00000407586	CDKN1A,HRAS
hsa04540	Gap junction	2	87	0.99	0.0491	9606.ENSP00000378699,9606.ENSP00000407586	CDK1,HRAS
hsa04211	Longevity regulating pathway	2	88	0.99	0.0492	9606.ENSP00000387699,9606.ENSP00000407586	CREB1,HRAS
hsa04658	Th1 and Th2 cell differentiation	2	88	0.99	0.0492	9606.ENSP00000011653,9606.ENSP00000293328	CD4,STAT5B
